# Supplementary material for: Distribution Dynamics of Wide‐Ranged and Narrow‐Ranged Species From the Pliocene to the Future: Insights From Asian Endemic Holcoglossum (Orchidaceae)
Source: Ecol Evol. 2025 Apr 14;15(4):e71301. doi: 10.1002/ece3.71301 (PMC11994890; doi:10.1002/ece3.71301)
Supplement: Supplementary file 4 — Table S1 [file ECE3-15-e71301-s004.xlsx]

## Sheet: Table S1
Table S1. Occurrence records of eight wide-ranged and narrow-ranged Holcoglossum species used in species distribution modeling.
Distribution range	Species	Latitude (°N)	Longitude (°E)	Source
Wide	Holcoglossum amesianum	23.1469	99.246	https://doi.org/10.15468/dl.rzvgpy
Wide	H. amesianum	21.4758	101.568	https://doi.org/10.15468/dl.rzvgpy
Wide	H. amesianum	21.9574	100.453	https://doi.org/10.15468/dl.rzvgpy
Wide	H. amesianum	23.7633	98.8252	https://doi.org/10.15468/dl.rzvgpy
Wide	H. amesianum	27.546	93.816	https://doi.org/10.15468/dl.rzvgpy
Wide	H. amesianum	24.6157	100.71	https://doi.org/10.15468/dl.rzvgpy
Wide	H. amesianum	22.4216	100.405	https://doi.org/10.15468/dl.rzvgpy
Wide	H. amesianum	22.3351	101.433	https://doi.org/10.15468/dl.rzvgpy
Wide	H. amesianum	22.0689	101.028	https://doi.org/10.15468/dl.rzvgpy
Wide	H. amesianum	23.4747	98.5323	https://doi.org/10.15468/dl.rzvgpy
Wide	H. amesianum	24.1314	100.583	https://doi.org/10.15468/dl.rzvgpy
Wide	H. amesianum	22.4941	106.977	https://doi.org/10.15468/dl.rzvgpy
Wide	H. flavescens	25.5513	102.471	https://doi.org/10.15468/dl.4rgd4b
Wide	H. flavescens	26.88	102.12	https://doi.org/10.15468/dl.4rgd4b
Wide	H. flavescens	25.83	100.58	https://doi.org/10.15468/dl.4rgd4b
Wide	H. flavescens	29.5627	103.353	https://doi.org/10.15468/dl.4rgd4b
Wide	H. flavescens	26.5326	102.064	https://doi.org/10.15468/dl.4rgd4b
Wide	H. flavescens	25.4937	100.342	https://doi.org/10.15468/dl.4rgd4b
Wide	H. flavescens	30.3177	109	https://doi.org/10.15468/dl.4rgd4b
Wide	H. flavescens	31.5652	108.395	https://doi.org/10.15468/dl.4rgd4b
Wide	H. flavescens	27.5339	117.453	https://doi.org/10.15468/dl.4rgd4b
Wide	H. flavescens	27.5422	117.384	https://doi.org/10.15468/dl.4rgd4b
Wide	H. flavescens	27.5549	117.405	https://doi.org/10.15468/dl.4rgd4b
Wide	H. flavescens	28.0218	117.564	https://doi.org/10.15468/dl.4rgd4b
Wide	H. flavescens	27.9886	117.898	https://doi.org/10.15468/dl.4rgd4b
Wide	H. flavescens	25.4948	100.352	http://www.nsii.org.cn/
Wide	H. flavescens	26.5347	102.064	http://www.nsii.org.cn/
Wide	H. himalaicum	25.6667	98.8333	https://doi.org/10.15468/dl.xd75fr
Wide	H. himalaicum	25.6325	98.7017	https://doi.org/10.15468/dl.xd75fr
Wide	H. himalaicum	26.8864	98.2067	https://doi.org/10.15468/dl.xd75fr
Wide	H. himalaicum	21.97	100.45	https://doi.org/10.15468/dl.xd75fr
Wide	H. himalaicum	27.7407	98.6658	https://doi.org/10.15468/dl.xd75fr
Wide	H. himalaicum	24.7052	97.9317	https://doi.org/10.15468/dl.xd75fr
Wide	H. himalaicum	25.0125	102.7	https://doi.org/10.15468/dl.xd75fr
Wide	H. himalaicum	24.6157	100.71	https://doi.org/10.15468/dl.xd75fr
Wide	H. himalaicum	23.7633	98.8252	https://doi.org/10.15468/dl.xd75fr
Wide	H. himalaicum	29.1931	95.1959	https://ppbc.iplant.cn/
Wide	H. himalaicum	24.5358	98.1859	http://www.nsii.org.cn/
Wide	H. subulifolium	12.5	108.5	https://doi.org/10.15468/dl.j6nxcm
Wide	H. subulifolium	15.0667	107.983	https://doi.org/10.15468/dl.j6nxcm
Wide	H. subulifolium	12.1	108.41	https://doi.org/10.15468/dl.j6nxcm
Wide	H. subulifolium	17.3558	101.503	https://doi.org/10.15468/dl.j6nxcm
Wide	H. subulifolium	11.8494	108.016	https://doi.org/10.15468/dl.j6nxcm
Wide	H. subulifolium	12.0424	108.435	https://doi.org/10.15468/dl.j6nxcm
Wide	H. subulifolium	11.5058	108.057	https://doi.org/10.15468/dl.j6nxcm
Wide	H. subulifolium	18.74	109.17	https://doi.org/10.15468/dl.j6nxcm
Wide	H. subulifolium	24.0731	105.429	https://ppbc.iplant.cn/
Narrow	H. kimballianum	22.7778	100.971	https://doi.org/10.15468/dl.fpbkug
Narrow	H. kimballianum	21.9936	101.141	https://doi.org/10.15468/dl.fpbkug
Narrow	H. kimballianum	22.7531	100.893	https://doi.org/10.15468/dl.fpbkug
Narrow	H. kimballianum	22.8	100.9	https://doi.org/10.15468/dl.fpbkug
Narrow	H. kimballianum	23.6	102.8	https://doi.org/10.15468/dl.fpbkug
Narrow	H. kimballianum	21.6965	100.052	https://doi.org/10.15468/dl.fpbkug
Narrow	H. kimballianum	16.9311	101.051	https://doi.org/10.15468/dl.fpbkug
Narrow	H. kimballianum	21.97	100.45	https://doi.org/10.15468/dl.fpbkug
Narrow	H. kimballianum	21.4758	101.568	https://doi.org/10.15468/dl.fpbkug
Narrow	H. kimballianum	22.0109	100.799	https://doi.org/10.15468/dl.fpbkug
Narrow	H. kimballianum	23.4375	104.672	https://doi.org/10.15468/dl.fpbkug
Narrow	H. kimballianum	24.0044	101.109	https://doi.org/10.15468/dl.fpbkug
Narrow	H. kimballianum	26.537	99.9055	https://doi.org/10.15468/dl.fpbkug
Narrow	H. kimballianum	25.0524	104.542	https://doi.org/10.15468/dl.fpbkug
Narrow	H. kimballianum	22.1796	100.552	https://doi.org/10.15468/dl.fpbkug
Narrow	H. kimballianum	24.479	106.334	https://doi.org/10.15468/dl.fpbkug
Narrow	H. kimballianum	23.1348	99.1611	https://doi.org/10.15468/dl.fpbkug
Narrow	H. kimballianum	23.6971	100.962	https://doi.org/10.15468/dl.fpbkug
Narrow	H. pumilum	24.1539	121.017	https://doi.org/10.15468/dl.6vk73e
Narrow	H. pumilum	22.7856	120.481	https://doi.org/10.15468/dl.6vk73e
Narrow	H. pumilum	23.4858	120.742	https://doi.org/10.15468/dl.6vk73e
Narrow	H. pumilum	24.0692	120.974	https://doi.org/10.15468/dl.6vk73e
Narrow	H. pumilum	22.7292	120.874	https://doi.org/10.15468/dl.6vk73e
Narrow	H. pumilum	22.9153	120.708	https://doi.org/10.15468/dl.6vk73e
Narrow	H. pumilum	24.2442	121.154	https://doi.org/10.15468/dl.6vk73e
Narrow	H. pumilum	23.5885	120.801	https://doi.org/10.15468/dl.6vk73e
Narrow	H. pumilum	23.734	120.89	https://doi.org/10.15468/dl.6vk73e
Narrow	H. pumilum	23.082	120.749	https://doi.org/10.15468/dl.6vk73e
Narrow	H. pumilum	23.6434	120.781	https://doi.org/10.15468/dl.6vk73e
Narrow	H. pumilum	24.4548	121.172	https://doi.org/10.15468/dl.6vk73e
Narrow	H. pumilum	22.4257	120.632	https://doi.org/10.15468/dl.6vk73e
Narrow	H. pumilum	24.322	121.388	https://doi.org/10.15468/dl.6vk73e
Narrow	H. pumilum	23.6696	120.824	https://doi.org/10.15468/dl.6vk73e
Narrow	H. pumilum	24.2103	120.807	https://doi.org/10.15468/dl.6vk73e
Narrow	H. pumilum	24.5129	121.021	https://doi.org/10.15468/dl.6vk73e
Narrow	H. pumilum	23.6965	120.775	https://doi.org/10.15468/dl.6vk73e
Narrow	H. pumilum	24.3787	120.804	https://doi.org/10.15468/dl.6vk73e
Narrow	H. pumilum	24.3436	120.984	https://doi.org/10.15468/dl.6vk73e
Narrow	H. pumilum	24.2667	121.017	https://doi.org/10.15468/dl.6vk73e
Narrow	H. pumilum	24.2274	120.981	https://doi.org/10.15468/dl.6vk73e
Narrow	H. pumilum	24.5	121.1	https://doi.org/10.15468/dl.6vk73e
Narrow	H. pumilum	24.3167	121.283	https://doi.org/10.15468/dl.6vk73e
Narrow	H. pumilum	23.4636	120.898	https://doi.org/10.15468/dl.6vk73e
Narrow	H. pumilum	23.5	120.683	https://doi.org/10.15468/dl.6vk73e
Narrow	H. pumilum	23.9006	120.681	https://doi.org/10.15468/dl.6vk73e
Narrow	H. pumilum	24.1942	121.165	https://doi.org/10.15468/dl.6vk73e
Narrow	H. pumilum	23.4833	120.433	https://doi.org/10.15468/dl.6vk73e
Narrow	H. pumilum	22.6219	120.753	https://doi.org/10.15468/dl.6vk73e
Narrow	H. pumilum	24.6	120.983	https://doi.org/10.15468/dl.6vk73e
Narrow	H. pumilum	23.6	120.717	https://doi.org/10.15468/dl.6vk73e
Narrow	H. pumilum	24.4236	120.947	https://doi.org/10.15468/dl.6vk73e
Narrow	H. quasipinifolium	23.7878	120.782	https://doi.org/10.15468/dl.t6ujtu
Narrow	H. quasipinifolium	23.3646	120.958	https://doi.org/10.15468/dl.t6ujtu
Narrow	H. quasipinifolium	24.203	121.24	https://doi.org/10.15468/dl.t6ujtu
Narrow	H. quasipinifolium	24.6847	121.328	https://doi.org/10.15468/dl.t6ujtu
Narrow	H. quasipinifolium	24.4161	121.025	https://doi.org/10.15468/dl.t6ujtu
Narrow	H. quasipinifolium	24.5089	121.077	https://doi.org/10.15468/dl.t6ujtu
Narrow	H. quasipinifolium	23.8041	121.175	https://doi.org/10.15468/dl.t6ujtu
Narrow	H. quasipinifolium	23.4753	120.693	https://doi.org/10.15468/dl.t6ujtu
Narrow	H. quasipinifolium	24.0667	121.167	https://doi.org/10.15468/dl.t6ujtu
Narrow	H. quasipinifolium	24.52	121.01	https://doi.org/10.15468/dl.t6ujtu
Narrow	H. wangii	22.0034	105.516	https://doi.org/10.15468/dl.hhejzv
Narrow	H. wangii	22.658	105.326	https://doi.org/10.15468/dl.hhejzv
Narrow	H. wangii	22.2108	106.081	https://doi.org/10.15468/dl.hhejzv
Narrow	H. wangii	22.4122	105.635	https://doi.org/10.15468/dl.hhejzv
Narrow	H. wangii	23.1167	105.133	https://doi.org/10.15468/dl.hhejzv
Narrow	H. wangii	22.73	105.83	https://doi.org/10.15468/dl.hhejzv
Narrow	H. wangii	22.4833	106.467	https://doi.org/10.15468/dl.hhejzv
Narrow	H. wangii	23.0731	104.429	https://ppbc.iplant.cn/
Narrow	H. wangii	23.1348	99.1611	https://ppbc.iplant.cn/
Narrow	H. wangii	24.0731	105.429	https://ppbc.iplant.cn/

## Sheet: Table S2
Table S2. Environmental and Human Footprint variables used in the species distribution modeling of eight wide-ranged and narrow-ranged Holcoglossum species.
NO.	Variable	Abbreviation	Unit	Data source
1	Annual mean temperature	Bio1	°C *10	Brown et al. (2018); WorldClim
2	Mean diurnal range (mean of monthly (max temp - min temp))	Bio2	°C	Brown et al. (2018); WorldClim
3	Isothermality (Bio2/Bio7)	Bio3		Brown et al. (2018); WorldClim
4	Temperature seasonality	Bio4	°C *100	Brown et al. (2018); WorldClim
5	Max temperature of warmest month	Bio5	°C *10	Brown et al. (2018); WorldClim
6	Min temperature of coldest month	Bio6	°C *10	Brown et al. (2018); WorldClim
7	Temperature annual range	Bio7	°C *10	Brown et al. (2018); WorldClim
8	Mean temperature of wettest quarter	Bio8	°C *10	Brown et al. (2018); WorldClim
9	Mean temperature of driest quarter	Bio9	°C *10	Brown et al. (2018); WorldClim
10	Mean temperature of warmest quarter	Bio10	°C *10	Brown et al. (2018); WorldClim
11	Mean temperature of coldest quarter	Bio11	°C *10	Brown et al. (2018); WorldClim
12	Annual precipitation	Bio12	mm	Brown et al. (2018); WorldClim
13	Precipitation of wettest month	Bio13	mm	Brown et al. (2018); WorldClim
14	Precipitation of driest month	Bio14	mm	Brown et al. (2018); WorldClim
15	Precipitation seasonality	Bio15	coefficient of variation	Brown et al. (2018); WorldClim
16	Precipitation of wettest quarter	Bio16	mm	Brown et al. (2018); WorldClim
17	Precipitation of driest quarter	Bio17	mm	Brown et al. (2018); WorldClim
18	Precipitation of warmest quarter	Bio18	mm	Brown et al. (2018); WorldClim
19	Precipitation of coldest quarter	Bio19	mm	Brown et al. (2018); WorldClim
20	Human Footprint data	HFP		Mu et al. (2022)
Note: WorldClim (https://www.worldclim.org).

## Sheet: Table S3
Table S3. Pearson |r| values of eight wide-ranged and narrow-ranged Holcoglossum species from Pliocence to future climate scenarios.
Distribution range	Species	|r| value
		Pliocene																LGM																					LIG
Wide	Holcoglossum amesianum			Bio1	Bio4	Bio8	Bio9	Bio10	Bio11	Bio12	Bio13	Bio14	Bio15	Bio16	Bio17	Bio18	Bio19			Bio1	Bio2	Bio3	Bio4	Bio5	Bio6	Bio7	Bio8	Bio9	Bio10	Bio11	Bio12	Bio13	Bio14	Bio15	Bio16	Bio17	Bio18	Bio19			Bio1	Bio2	Bio3	Bio4	Bio5	Bio6	Bio7	Bio8	Bio9
		Bio1		1														Bio1	r	1																			Bio1	r	1
		Bio4	r	-.599*	1													Bio2	r	-0.116561	1																		Bio2	r	-0.319909	1
		Bio8	r	.943**	-0.302976	1												Bio3	r	0.159415	.805**	1																	Bio3	r	-0.120673	.858**	1
		Bio9	r	.941**	-.789**	.787**	1											Bio4	r	-0.141269	-.833**	-.986**	1																Bio4	r	-0.31025	-0.289957	-.709**	1
		Bio10	r	.944**	-0.30242	.999**	.792**	1										Bio5	r	.979**	-0.234193	-0.00298949	0.00866545	1															Bio5	r	.973**	-0.354946	-0.236774	-0.146875	1
		Bio11	r	.978**	-.752**	.854**	.978**	.855**	1									Bio6	r	.953**	-0.193796	0.227614	-0.203607	.925**	1														Bio6	r	.930**	-0.477665	-0.133157	-0.458125	.881**	1
		Bio12	r	-.610*	0.35501	-0.545536	-.603*	-0.571404	-.579*	1								Bio7	r	-0.399121	0.00898685	-.582*	0.532856	-0.286232	-.628*	1													Bio7	r	-0.380515	0.423145	-0.098314	.710**	-0.238329	-.670*	1
		Bio13	r	-.752**	0.411296	-.700*	-.717**	-.721**	-.716**	.971**	1							Bio8	r	.938**	-0.420516	-0.177765	0.203734	.966**	.882**	-0.244433	1												Bio8	r	.939**	-0.508678	-0.423266	0.0094533	.951**	.831**	-0.213016	1
		Bio14	r	-0.329229	0.486026	-0.151426	-0.490382	-0.17751	-0.378455	.811**	.704*	1						Bio9	r	.969**	0.0696456	0.381795	-0.371081	.916**	.953**	-0.527359	.832**	1											Bio9	r	.742**	-0.0825534	0.293005	-.691*	.645*	.817**	-.664*	0.531043	1
		Bio15	r	-0.479084	-0.0537107	-.629*	-0.278225	-.610*	-0.40091	-0.109232	0.117023	-0.537334	1					Bio10	r	.927**	-0.438478	-0.217147	0.239105	.964**	.863**	-0.200899	.996**	.811**	1										Bio10	r	.972**	-0.463912	-0.323517	-0.104296	.988**	.899**	-0.293972	.978**	.634*
		Bio16	r	-.722**	0.373201	-.677*	-.688*	-.700*	-.680*	.982**	.997**	.720**	0.0712817	1				Bio11	r	.938**	0.179107	0.484156	-0.474797	.867**	.922**	-0.550807	.763**	.992**	.740**	1									Bio11	r	.914**	-0.177494	0.172185	-.663*	.828**	.942**	-.635*	.733**	.886**
		Bio17	r	-0.21592	0.473928	-0.0221317	-0.397984	-0.0475306	-0.281375	.752**	.622*	.990**	-.632*	.641*	1			Bio12	r	-0.075556	0.337789	0.0374747	-0.0557297	-0.0275188	-0.206232	0.465142	-0.1365	-0.0888551	-0.0871736	-0.0625701	1								Bio12	r	-0.095856	0.478617	0.0730895	0.459466	0.0526018	-0.364344	.830**	-0.0381916	-0.434616
		Bio18	r	-.634*	0.393621	-0.556987	-.654*	-.587*	-.615*	.910**	.926**	.685*	0.026448	.930**	.618*	1		Bio13	r	-0.165323	0.292994	0.0172533	-0.0236601	-0.110313	-0.264752	0.443042	-0.210681	-0.182049	-0.162103	-0.153336	.981**	1							Bio13	r	-0.181536	0.564887	0.191761	0.389334	-0.0405158	-0.417846	.794**	-0.163572	-0.417298
		Bio19	r	-0.026322	0.0189409	0.00786619	-0.0653643	-0.00456773	0.000809945	.651*	0.495713	.775**	-.612*	0.526255	.786**	0.448691	1	Bio14	r	0.542375	-0.0050149	0.55541	-0.485126	0.453087	.734**	-.927**	0.404677	.645*	0.353806	.657*	-0.39868	-0.366346	1						Bio14	r	.580*	0.264774	0.458957	-0.428602	0.543974	0.520567	-0.214559	0.380941	0.548035
																		Bio15	r	-0.408539	-0.065206	-0.430533	0.405626	-0.290871	-0.508232	.688*	-0.297796	-0.50507	-0.234833	-0.512287	.769**	.822**	-.665*	1					Bio15	r	-0.451502	.585*	.718**	-0.415891	-0.518956	-0.341561	-0.113483	-.663*	0.109786
																		Bio16	r	-0.119854	0.208062	-0.0566829	0.0424543	-0.0493171	-0.218338	0.450973	-0.14352	-0.153071	-0.0894867	-0.133933	.974**	.991**	-0.381841	.858**	1				Bio16	r	-0.114774	.583*	0.215935	0.344549	0.0174988	-0.369429	.785**	-0.105566	-0.381841
																		Bio17	r	.712**	-0.124668	0.390684	-0.33425	.671*	.861**	-.798**	.617*	.771**	.582*	.754**	-0.162646	-0.165358	.914**	-0.489593	-0.155002	1			Bio17	r	0.521958	-0.0929676	-0.116937	0.167824	.619*	0.420387	0.109093	0.517314	0.209255
																		Bio18	r	-0.070267	0.272075	0.0137302	-0.0235549	-0.012718	-0.177246	0.422232	-0.115652	-0.0904325	-0.067338	-0.0676746	.987**	.992**	-0.338558	.808**	.993**	-0.103842	1		Bio18	r	-0.46364	0.0279525	-0.406116	.817**	-0.389163	-.670*	.764**	-0.184128	-.822**
																		Bio19	r	.762**	-0.311085	0.180111	-0.127099	.755**	.889**	-.699*	.738**	.772**	.709**	.727**	-0.199738	-0.21414	.831**	-0.456843	-0.184618	.971**	-0.141514	1	Bio19	r	0.480687	0.0616121	0.0756146	-0.0480961	.591*	0.427717	0.0496981	0.382181	0.322318
Wide	H. flavescens			Bio1	Bio4	Bio8	Bio9	Bio10	Bio11	Bio12	Bio13	Bio14	Bio15	Bio16	Bio17	Bio18	Bio19			Bio1	Bio2	Bio3	Bio4	Bio5	Bio6	Bio7	Bio8	Bio9	Bio10	Bio11	Bio12	Bio13	Bio14	Bio15	Bio16	Bio17	Bio18	Bio19			Bio1	Bio2	Bio3	Bio4	Bio5	Bio6	Bio7	Bio8	Bio9
		Bio1	r	1														Bio1	r	1																			Bio1	r	1
		Bio4	r	-.542*	1													Bio2	r	0.294063	1																		Bio2	r	.467*	1
		Bio8	r	.836**	-.636**	1												Bio3	r	.692*	0.591512	1																	Bio3	r	0.311163	.971**	1
		Bio9	r	.969**	-.664**	.821**	1											Bio4	r	-.800**	-0.293361	-.927**	1																Bio4	r	-0.271987	-.914**	-.961**	1
		Bio10	r	.753**	0.143159	.483*	.620**	1										Bio5	r	.934**	0.510277	.666*	-.702*	1															Bio5	r	.644**	-0.316841	-.503*	.513*	1
		Bio11	r	.967**	-.735**	.851**	.978**	.565**	1									Bio6	r	.948**	0.150717	.748**	-.904**	.853**	1														Bio6	r	.892**	.723**	.646**	-.631**	0.254239	1
		Bio12	r	-.640**	.930**	-.764**	-.762**	-0.0239934	-.787**	1								Bio7	r	-0.488413	0.419585	-0.481184	.725*	-0.219571	-.697*	1													Bio7	r	0.0441688	-.761**	-.889**	.889**	.788**	-0.394837	1
		Bio13	r	-0.385654	.846**	-.591**	-.534*	0.204325	-.558**	.874**	1							Bio8	r	.988**	0.200995	0.593604	-.727*	.896**	.918**	-0.483985	1												Bio8	r	.793**	-0.0881989	-0.255547	0.246486	.917**	.496*	.555**	1
		Bio14	r	-.546*	.892**	-.730**	-.649**	0.0649838	-.695**	.929**	.734**	1						Bio9	r	.989**	0.288029	.745**	-.863**	.927**	.975**	-0.548166	.964**	1											Bio9	r	.642**	.798**	.740**	-.790**	-0.0109823	.826**	-.536*	0.21611	1
		Bio15	r	.635**	-.678**	.669**	.730**	0.200959	.700**	-.821**	-.492*	-.846**	1					Bio10	r	.987**	0.25609	0.578116	-.697*	.929**	.902**	-0.407448	.994**	.960**	1										Bio10	r	.534*	-.441*	-.605**	.667**	.955**	0.131592	.823**	.832**	-0.199854
		Bio16	r	-.442*	.875**	-.661**	-.587**	0.164095	-.609**	.930**	.986**	.812**	-.606**	1				Bio11	r	.987**	0.30547	.780**	-.884**	.914**	.977**	-0.569098	.959**	.996**	.951**	1									Bio11	r	.804**	.852**	.779**	-.788**	0.108893	.949**	-.501*	0.368332	.902**
		Bio17	r	-.564**	.901**	-.757**	-.661**	0.0493277	-.712**	.939**	.741**	.993**	-.844**	.821**	1			Bio12	r	0.352832	-0.0132705	-0.166958	0.0487312	0.341945	0.165186	0.161225	0.421746	0.303464	0.438285	0.25217	1								Bio12	r	0.0968559	-.517*	-.615**	.479*	.654**	-0.225792	.765**	.534*	-0.235425
		Bio18	r	-.806**	0.412822	-.452*	-.840**	-.632**	-.783**	.523*	0.330989	0.34269	-.539*	0.356349	0.331645	1		Bio13	r	0.479485	0.154511	-0.0349173	-0.0451688	0.501036	0.267192	0.189233	0.529842	0.41965	0.557356	0.374821	.964**	1							Bio13	r	0.222181	-.437*	-.575**	.455*	.740**	-0.115834	.777**	.589**	-0.110519
		Bio19	r	-.440*	.897**	-.718**	-.548*	0.189519	-.611**	.920**	.793**	.969**	-.761**	.860**	.980**	0.190156	1	Bio14	r	0.388944	-0.396025	0.14458	-0.361196	0.114054	0.412182	-.613*	0.464901	0.390942	0.397885	0.392876	0.323263	0.189456	1						Bio14	r	0.132211	-.595**	-.709**	.613**	.752**	-0.244221	.870**	.602**	-0.309297
																		Bio15	r	0.120986	0.489294	0.101864	0.0443802	0.33351	0.0204923	0.420017	0.0566997	0.0830557	0.114272	0.0782872	0.144493	0.333291	-.757**	1					Bio15	r	0.0801719	.762**	.815**	-.725**	-.612**	0.429107	-.854**	-.439*	.550**
																		Bio16	r	0.390493	0.0962779	-0.118462	0.0336014	0.427933	0.194083	0.22539	0.439838	0.334441	0.468796	0.285365	.969**	.985**	0.133229	0.379516	1				Bio16	r	0.313679	-0.0559052	-0.172225	0.0162795	.522*	0.113427	0.424039	.496*	0.214249
																		Bio17	r	0.139626	-0.44828	-0.0844429	-0.118218	-0.101121	0.138497	-0.397764	0.225498	0.144904	0.165584	0.132426	0.461393	0.276989	.928**	-.764**	0.245977	1			Bio17	r	0.0929705	-.597**	-.700**	.600**	.712**	-0.27046	.849**	.576**	-0.339421
																		Bio18	r	0.415277	0.0779831	-0.107486	0.0101573	0.441722	0.222066	0.192049	0.467195	0.360226	0.493978	0.310859	.975**	.989**	0.169652	0.348723	.999**	0.275783	1		Bio18	r	0.306358	0.109223	0.0305	-0.21846	0.326794	0.238202	0.158862	0.399336	0.388365
																		Bio19	r	0.0684855	-0.514091	-0.266992	0.038229	-0.120585	0.0505675	-0.260202	0.164277	0.0720723	0.121384	0.0371157	.638*	0.43694	.808**	-.618*	0.444821	.946**	0.468298	1	Bio19	r	0.163052	-.570**	-.684**	.583**	.760**	-0.201723	.851**	.616**	-0.274138
Wide	H. himalaicum			Bio1	Bio4	Bio8	Bio9	Bio10	Bio11	Bio12	Bio13	Bio14	Bio15	Bio16	Bio17	Bio18	Bio19			Bio1	Bio2	Bio3	Bio4	Bio5	Bio6	Bio7	Bio8	Bio9	Bio10	Bio11	Bio12	Bio13	Bio14	Bio15	Bio16	Bio17	Bio18	Bio19			Bio1	Bio2	Bio3	Bio4	Bio5	Bio6	Bio7	Bio8	Bio9
		Bio1	r	1														Bio1	r	1																			Bio1	r	1
		Bio4	r	-.696*	1													Bio2	r	0.294063	1																		Bio2	r	0.169968	1
		Bio8	r	.854**	-0.554225	1												Bio3	r	.692*	0.591512	1																	Bio3	r	.668*	0.356838	1
		Bio9	r	.946**	-.858**	.772**	1											Bio4	r	-.800**	-0.293361	-.927**	1																Bio4	r	-.710*	0.287568	-.727*	1
		Bio10	r	.902**	-0.320062	.806**	.729*	1										Bio5	r	.934**	0.510277	.666*	-.702*	1															Bio5	r	.859**	0.46295	0.474019	-0.391581	1
		Bio11	r	.971**	-.847**	.813**	.985**	.774**	1									Bio6	r	.948**	0.150717	.748**	-.904**	.853**	1														Bio6	r	.882**	-0.198287	.646*	-.917**	.662*	1
		Bio12	r	.696*	-.635*	0.46565	.729*	0.533909	.733*	1								Bio7	r	-0.488413	0.419585	-0.481184	.725*	-0.219571	-.697*	1													Bio7	r	-0.340762	.712*	-0.399657	.840**	0.0888293	-.688*	1
		Bio13	r	.809**	-.670*	.691*	.825**	.664*	.823**	.934**	1							Bio8	r	.988**	0.200995	0.593604	-.727*	.896**	.918**	-0.483985	1												Bio8	r	.938**	0.368803	0.532733	-0.43716	.886**	.678*	-0.0430345	1
		Bio14	r	-0.0419484	0.0386425	-0.325648	-0.107568	-0.0199475	-0.0305221	0.357161	0.0417999	1						Bio9	r	.989**	0.288029	.745**	-.863**	.927**	.975**	-0.548166	.964**	1											Bio9	r	.630*	-0.349437	0.415432	-.796**	0.516856	.874**	-.661*	0.396922	1
		Bio15	r	0.0708048	-0.212839	0.372025	0.205456	-0.0501132	0.110514	-0.106673	0.162346	-.876**	1					Bio10	r	.987**	0.25609	0.578116	-.697*	.929**	.902**	-0.407448	.994**	.960**	1										Bio10	r	.953**	0.358395	0.586174	-0.520006	.962**	.769**	-0.0909957	.956**	0.565834
		Bio16	r	.768**	-.618*	.668*	.783**	.636*	.775**	.933**	.981**	0.0766162	0.188241	1				Bio11	r	.987**	0.30547	.780**	-.884**	.914**	.977**	-0.569098	.959**	.996**	.951**	1									Bio11	r	.947**	-0.018894	.735**	-.891**	.744**	.978**	-0.579451	.783**	.791**
		Bio17	r	-0.0821486	0.191781	-0.380223	-0.184852	0.0184452	-0.109958	0.26916	-0.0385801	.972**	-.940**	-0.0182079	1			Bio12	r	0.352832	-0.0132705	-0.166958	0.0487312	0.341945	0.165186	0.161225	0.421746	0.303464	0.438285	0.25217	1								Bio12	r	0.10911	0.322802	-0.10762	0.40146	0.133546	-0.225886	0.429394	0.298917	-0.474507
		Bio18	r	.612*	-0.337091	.755**	0.530281	.604*	0.557484	0.571794	.762**	-0.238313	0.347926	.774**	-0.293353	1		Bio13	r	0.479485	0.154511	-0.0349173	-0.0451688	0.501036	0.267192	0.189233	0.529842	0.41965	0.557356	0.374821	.964**	1							Bio13	r	-0.0085927	0.457428	-0.238648	0.583095	0.196678	-0.352977	.659*	0.224274	-0.4739
		Bio19	r	0.0610799	-0.00410096	-0.300765	0.0255361	0.0860391	0.0644101	0.443118	0.128659	.921**	-.839**	0.140619	.939**	-0.304801	1	Bio14	r	0.388944	-0.396025	0.14458	-0.361196	0.114054	0.412182	-.613*	0.464901	0.390942	0.397885	0.392876	0.323263	0.189456	1						Bio14	r	0.458854	0.495892	.751**	-0.447017	0.541629	0.448074	-0.0709758	0.344088	0.325072
																		Bio15	r	0.120986	0.489294	0.101864	0.0443802	0.33351	0.0204923	0.420017	0.0566997	0.0830557	0.114272	0.0782872	0.144493	0.333291	-.757**	1					Bio15	r	0.0563526	0.121488	-0.187864	0.0397051	0.411854	0.112616	0.249082	0.0470157	0.446672
																		Bio16	r	0.390493	0.0962779	-0.118462	0.0336014	0.427933	0.194083	0.22539	0.439838	0.334441	0.468796	0.285365	.969**	.985**	0.133229	0.379516	1				Bio16	r	0.170853	0.412423	-0.121214	0.406941	0.287851	-0.184607	0.523928	0.371719	-0.381309
																		Bio17	r	0.139626	-0.44828	-0.0844429	-0.118218	-0.101121	0.138497	-0.397764	0.225498	0.144904	0.165584	0.132426	0.461393	0.276989	.928**	-.764**	0.245977	1			Bio17	r	-0.017885	0.0590233	0.232163	0.0647132	-0.311286	-0.164135	-0.0832769	0.0264333	-0.4744
																		Bio18	r	0.415277	0.0779831	-0.107486	0.0101573	0.441722	0.222066	0.192049	0.467195	0.360226	0.493978	0.310859	.975**	.989**	0.169652	0.348723	.999**	0.275783	1		Bio18	r	-0.268661	0.193317	-0.510403	.685*	-0.222294	-0.600779	0.582997	0.00385655	-.748**
																		Bio19	r	0.0684855	-0.514091	-0.266992	0.038229	-0.120585	0.0505675	-0.260202	0.164277	0.0720723	0.121384	0.0371157	.638*	0.43694	.808**	-.618*	0.444821	.946**	0.468298	1	Bio19	r	-0.0139819	-0.112159	0.0847618	0.0820957	-0.261737	-0.0896811	-0.134229	-0.00105149	-0.350502
Wide	H. subulifolium			Bio1	Bio4	Bio8	Bio9	Bio10	Bio11	Bio12	Bio13	Bio14	Bio15	Bio16	Bio17	Bio18	Bio19			Bio1	Bio2	Bio3	Bio4	Bio5	Bio6	Bio7	Bio8	Bio9	Bio10	Bio11	Bio12	Bio13	Bio14	Bio15	Bio16	Bio17	Bio18	Bio19			Bio1	Bio2	Bio3	Bio4	Bio5	Bio6	Bio7	Bio8	Bio9
		Bio1	r	1														Bio1	r	1																			Bio1	r	1
		Bio4	r	0.17745	1													Bio2	r	-0.146348	1																		Bio2	r	-0.255888	1
		Bio8	r	.882**	0.565881	1												Bio3	r	-0.27571	0.188294	1																	Bio3	r	-0.313311	0.570956	1
		Bio9	r	.909**	-0.219572	0.613286	1											Bio4	r	0.282089	-0.191991	-.961**	1																Bio4	r	0.277784	-0.391676	-.972**	1
		Bio10	r	.949**	0.475664	.962**	.747*	1										Bio5	r	.949**	0.0134147	-0.496615	0.489487	1															Bio5	r	.819**	-0.183413	-.682*	.729*	1
		Bio11	r	.899**	-0.269989	0.608014	.990**	.718*	1									Bio6	r	.887**	-0.439988	0.0282446	-0.0172606	.703*	1														Bio6	r	.868**	-0.40703	-0.00299907	-0.101703	0.457624	1
		Bio12	r	-.757*	-0.350455	-.765*	-0.62884	-.784*	-0.588227	1								Bio7	r	0.144042	0.572468	-.696*	.672*	0.443117	-0.326001	1													Bio7	r	0.105341	0.158856	-.706*	.844**	0.646078	-0.382998	1
		Bio13	r	-0.607161	-0.573155	-.762*	-0.407806	-.740*	-0.350389	.766*	1							Bio8	r	.887**	-0.0975588	-0.577607	0.628856	.941**	0.646597	0.435537	1												Bio8	r	.958**	-0.36853	-0.559067	0.533318	.925**	.746*	0.320625	1
		Bio14	r	-0.477559	0.652165	-0.107239	-.730*	-0.209153	-.754*	0.418554	-0.0428424	1						Bio9	r	.872**	-0.149562	0.177853	-0.196979	.705*	.936**	-0.242773	0.553545	1											Bio9	r	.925**	-0.180425	0.000929716	-0.0366713	0.604246	.946**	-0.184141	.814**	1
		Bio15	r	0.660948	-0.485013	0.332624	.813**	0.420695	.854**	-0.453544	0.0541572	-.890**	1					Bio10	r	.943**	-0.212581	-0.563929	0.584515	.966**	.752*	0.336611	.968**	.669*	1										Bio10	r	.924**	-0.36698	-0.643451	0.623861	.954**	0.665892	0.419663	.991**	.735*
		Bio16	r	-0.619646	-0.578139	-.739*	-0.421598	-.741*	-0.356587	.940**	.878**	0.131919	-0.131042	1				Bio11	r	.892**	-0.066739	0.175875	-0.180322	.739*	.921**	-0.178068	0.614987	.986**	.692*	1									Bio11	r	.860**	-0.0752891	0.195266	-0.251207	0.431704	.938**	-0.35669	.682*	.952**
		Bio17	r	-0.512605	0.56793	-0.170577	-.734*	-0.266746	-.751*	0.523953	0.040588	.986**	-.879**	0.254041	1			Bio12	r	-.777*	0.451662	0.198651	-0.223323	-0.652348	-.808**	0.151183	-.748*	-0.653073	-.748*	-.697*	1								Bio12	r	-.838**	0.134845	0.446805	-0.500437	-.898**	-0.586218	-0.430213	-.880**	-.718*
		Bio18	r	-0.588528	0.329902	-0.246451	-.787*	-0.431285	-.733*	0.654099	0.289841	.786*	-.717*	0.469811	.811**	1		Bio13	r	-.682*	0.496178	-0.0352572	-0.00958207	-0.491297	-.818**	0.377805	-0.587475	-.669*	-0.597428	-.704*	.967**	1							Bio13	r	-.787*	0.10993	0.138526	-0.182344	-.687*	-.703*	-0.110026	-.749*	-.799**
		Bio19	r	0.00606626	0.0880663	-0.151519	0.110031	0.0707272	-0.0102937	0.0200827	-0.111325	0.168712	-0.192321	-0.0874473	0.179548	-0.365972	1	Bio14	r	-0.033608	-0.601935	-0.178133	0.267801	-0.0828415	0.130389	-0.274489	0.088621	-0.138784	0.0780515	-0.15361	-0.0663579	-0.0785609	1						Bio14	r	-0.345773	-0.229298	0.10149	-0.21265	-0.465363	-0.165869	-0.341086	-0.340901	-0.325948
																		Bio15	r	-0.064037	0.475883	-.730*	.689*	0.24844	-0.493047	.952**	0.231759	-0.42617	0.166755	-0.399853	0.349838	0.566817	-0.224731	1					Bio15	r	-0.237188	-0.0381897	-.731*	.795*	0.300819	-0.622178	.847**	0.00636181	-0.557663
																		Bio16	r	-.670*	0.446978	-0.111581	0.0673219	-0.468461	-.816**	0.405679	-0.555228	-.687*	-0.559863	-.727*	.950**	.996**	-0.054289	0.606585	1				Bio16	r	-.852**	0.0586224	0.193233	-0.238614	-.767*	-.706*	-0.191263	-.816**	-.823**
																		Bio17	r	-0.382243	-0.413907	0.34388	-0.219635	-0.515994	-0.0878388	-0.575204	-0.309101	-0.295248	-0.382455	-0.277259	0.0640125	-0.0755912	.783*	-0.539745	-0.0923674	1			Bio17	r	-0.534748	0.211962	0.59136	-0.665573	-.784*	-0.27366	-0.57956	-0.66033	-0.398605
																		Bio18	r	-.768*	0.399909	-0.0113998	0.0410144	-0.594215	-.863**	0.298341	-0.586586	-.795*	-0.647038	-.809**	.935**	.941**	0.123686	0.484143	.940**	0.194955	1		Bio18	r	-.828**	0.172323	0.536902	-0.585504	-.929**	-0.542375	-0.50006	-.893**	-.667*
																		Bio19	r	-0.11257	-0.617347	0.56324	-0.536216	-0.380167	0.329414	-.921**	-0.422938	0.254019	-0.266578	0.146357	-9.79194e-05	-0.199095	0.374841	-.813**	-0.210673	0.495906	-0.157191	1	Bio19	r	0.0306023	-0.226285	0.111296	-0.166867	-0.1169	0.227576	-0.316808	0.0325098	0.242101
Narrow	H. kimballianum			Bio1	Bio4	Bio8	Bio9	Bio10	Bio11	Bio12	Bio13	Bio14	Bio15	Bio16	Bio17	Bio18	Bio19			Bio1	Bio2	Bio3	Bio4	Bio5	Bio6	Bio7	Bio8	Bio9	Bio10	Bio11	Bio12	Bio13	Bio14	Bio15	Bio16	Bio17	Bio18	Bio19			Bio1	Bio2	Bio3	Bio4	Bio5	Bio6	Bio7	Bio8	Bio9
		Bio1	r	1														Bio1	r	1																			Bio1	r	1
		Bio4	r	-.611**	1													Bio2	r	.537*	1																		Bio2	r	0.436826	1
		Bio8	r	.792**	-0.0356818	1												Bio3	r	.737**	.882**	1																	Bio3	r	0.417445	.978**	1
		Bio9	r	.891**	-.851**	.468*	1											Bio4	r	-.645**	-.841**	-.901**	1																Bio4	r	-0.457145	-.903**	-.938**	1
		Bio10	r	.864**	-0.16142	.905**	.603**	1										Bio5	r	.964**	0.466327	.605**	-.589*	1															Bio5	r	.950**	0.194006	0.150132	-0.227266	1
		Bio11	r	.948**	-.826**	.563*	.971**	.686**	1									Bio6	r	.966**	0.354472	.636**	-.581*	.942**	1														Bio6	r	.942**	0.150737	0.161908	-0.262982	.962**	1
		Bio12	r	-0.0702939	-0.412108	-0.316285	0.203451	-0.349203	0.121371	1								Bio7	r	-.482*	0.0825005	-0.388119	0.268787	-0.331767	-.630**	1													Bio7	r	0.103724	0.169287	-0.0305345	0.11007	0.212922	-0.0626911	1
		Bio13	r	-0.000663376	-.491*	-0.28228	0.27881	-0.321566	0.197189	.969**	1							Bio8	r	.934**	0.253103	.498*	-0.341349	.910**	.939**	-.532*	1												Bio8	r	.977**	0.28963	0.264102	-0.275023	.956**	.944**	0.115416	1
		Bio14	r	-0.350669	0.284445	-0.157381	-0.339331	-0.281015	-0.349522	.605**	0.427176	1						Bio9	r	.964**	.686**	.860**	-.813**	.908**	.912**	-0.461049	.813**	1											Bio9	r	.874**	.546*	.518*	-.508*	.760**	.729**	0.169252	.854**	1
		Bio15	r	0.410849	-.483*	0.172507	.477*	0.193171	0.466395	-0.0613161	0.154943	-.760**	1					Bio10	r	.938**	0.272657	.494*	-0.341449	.923**	.929**	-.476*	.996**	.817**	1										Bio10	r	.971**	0.233565	0.202664	-0.24092	.985**	.965**	0.146205	.989**	.802**
		Bio16	r	-0.0345165	-.487*	-0.320627	0.248258	-0.359075	0.170845	.978**	.995**	0.452951	0.117272	1				Bio11	r	.975**	.668**	.844**	-.798**	.929**	.929**	-0.460907	.835**	.996**	.838**	1									Bio11	r	.983**	.570*	.561*	-.613**	.892**	.894**	0.0610094	.924**	.879**
		Bio17	r	-0.406189	0.329342	-0.227998	-0.382482	-0.291075	-0.398493	.565*	0.378035	.983**	-.800**	0.405144	1			Bio12	r	0.147732	.543*	.596**	-0.447052	-0.00638965	0.0714	-0.214842	0.00972656	0.279673	-0.0169983	0.245009	1								Bio12	r	0.120298	0.375143	0.263446	-0.263126	0.105437	-0.0481407	.556*	0.0617787	0.188393
		Bio18	r	-0.348478	-0.0728355	-0.337768	-0.182872	-.568*	-0.238006	.763**	.778**	.551*	-0.0584832	.775**	.474*	1		Bio13	r	0.0571162	0.448736	.503*	-0.365237	-0.0909294	0.00496301	-0.223702	-0.0549553	0.178135	-0.0870018	0.152768	.959**	1							Bio13	r	0.209485	0.40851	0.301176	-0.32685	0.182942	0.0484639	.494*	0.145102	0.257078
		Bio19	r	-0.0366055	-0.278671	-0.38116	0.195048	-0.0591345	0.134404	0.445419	0.334531	0.326498	-0.290034	0.351385	0.4351	-0.0578897	1	Bio14	r	0.245987	-0.0146773	0.225484	0.0976431	0.128018	0.273741	-.472*	0.384779	0.138874	0.349033	0.164001	.487*	.474*	1						Bio14	r	0.343874	0.371263	0.408674	-0.42405	0.278671	0.28465	7.05877e-18	0.259561	0.294796
																		Bio15	r	-0.356684	-0.0908769	-0.14179	0.277529	-0.423676	-0.37902	0.0847034	-0.291308	-0.343768	-0.303836	-0.351755	0.389696	.568*	0.135239	1					Bio15	r	0.082456	-0.305441	-0.357406	0.465938	0.159511	0.133732	0.104223	0.210078	0.0341411
																		Bio16	r	0.103861	0.40048	.482*	-0.265176	-0.0565091	0.0449418	-0.256329	0.0461337	0.182887	0.0131458	0.160043	.960**	.968**	.613**	.563*	1				Bio16	r	0.13746	0.284616	0.158802	-0.128993	0.143202	-0.018352	.588*	0.116375	0.203441
																		Bio17	r	0.140254	-0.074095	0.143944	0.143506	0.0334715	0.181544	-0.431556	0.287579	0.0453592	0.244475	0.0668071	.559*	.574*	.973**	0.261427	.693**	1			Bio17	r	.489*	.728**	.704**	-.698**	0.337729	0.287695	0.204442	0.375731	.554*
																		Bio18	r	0.0348659	0.354413	0.429742	-0.214401	-0.12678	-0.0179589	-0.242178	-0.0123819	0.11271	-0.0484017	0.0909769	.945**	.967**	.618**	.586*	.993**	.706**	1		Bio18	r	-.585*	-0.0170216	-0.0216978	0.105609	-.621**	-.660**	0.0893999	-.593**	-.543*
																		Bio19	r	0.184433	-0.139109	0.114762	0.186841	0.075412	0.24522	-.513*	0.356249	0.07978	0.316258	0.0989078	0.268417	0.331336	.784**	0.289341	0.442506	.778**	0.46792	1	Bio19	r	0.45307	0.442606	0.448636	-.528*	0.367975	0.392056	-0.0577691	0.362696	0.366528
Narrow	H. pumilum			Bio1	Bio4	Bio8	Bio9	Bio10	Bio11	Bio12	Bio13	Bio14	Bio15	Bio16	Bio17	Bio18	Bio19			Bio1	Bio2	Bio3	Bio4	Bio5	Bio6	Bio7	Bio8	Bio9	Bio10	Bio11	Bio12	Bio13	Bio14	Bio15	Bio16	Bio17	Bio18	Bio19			Bio1	Bio2	Bio3	Bio4	Bio5	Bio6	Bio7	Bio8	Bio9
		Bio1	r	1														Bio1	r	1																			Bio1	r	1
		Bio4	r	0.0810838	1													Bio2	r	-0.114486	1																		Bio2	r	0.252966	1
		Bio8	r	.995**	0.167119	1												Bio3	r	-0.201999	-0.301674	1																	Bio3	r	-0.101095	.783**	1
		Bio9	r	.988**	0.0372749	.976**	1											Bio4	r	0.0804478	.819**	-.783**	1																Bio4	r	0.248332	-.641**	-.969**	1
		Bio10	r	.990**	0.220313	.996**	.972**	1										Bio5	r	.960**	0.141824	-.380*	.351*	1															Bio5	r	.989**	0.1538	-0.238635	.384*	1
		Bio11	r	.990**	-0.0577589	.972**	.985**	.961**	1									Bio6	r	.954**	-.383*	0.00187964	-0.215144	.834**	1														Bio6	r	.994**	0.307378	-0.00330846	0.145595	.968**	1
		Bio12	r	-.409*	-0.186726	-.397*	-.378*	-.437*	-.397*	1								Bio7	r	-0.00461271	.912**	-.659**	.982**	0.273793	-0.302431	1													Bio7	r	0.329762	-.491**	-.918**	.981**	.462**	0.225771	1
		Bio13	r	0.0177238	-.474**	0.000683732	0.038269	-0.0600988	0.0705084	.802**	1							Bio8	r	.987**	0.0135269	-0.321232	0.233316	.990**	.897**	0.146862	1												Bio8	r	.992**	0.157809	-0.223171	.369*	.999**	.972**	.444**	1
		Bio14	r	-.748**	0.120294	-.733**	-.720**	-.717**	-.770**	.604**	0.0714431	1						Bio9	r	.981**	-0.0903763	-0.181196	0.0841704	.945**	.933**	0.00691067	.968**	1											Bio9	r	.983**	0.226211	-0.0967837	0.24588	.973**	.979**	0.319755	.976**	1
		Bio15	r	.592**	-.561**	.554**	.581**	.497**	.667**	-0.040252	.530**	-.755**	1					Bio10	r	.981**	0.0443044	-.347*	0.269571	.995**	.881**	0.183155	.999**	.963**	1										Bio10	r	.992**	0.154072	-0.226024	.371*	.999**	.972**	.445**	1.000**	.976**
		Bio16	r	-0.0318564	-.457**	-0.043317	-0.0159476	-0.106642	0.0176848	.832**	.990**	0.099166	.509**	1				Bio11	r	.980**	-0.276663	-0.0455789	-0.118322	.887**	.993**	-0.199474	.937**	.960**	.924**	1									Bio11	r	.990**	.348*	0.0347893	0.111775	.960**	.999**	0.197012	.965**	.974**
		Bio17	r	-.705**	0.329988	-.669**	-.682**	-.646**	-.756**	.591**	0.0263307	.965**	-.808**	0.0600798	1			Bio12	r	-.741**	-0.318635	.450**	-.483**	-.828**	-.574**	-.431*	-.801**	-.716**	-.805**	-.641**	1								Bio12	r	-.700**	0.238062	.592**	-.652**	-.764**	-.646**	-.685**	-.752**	-.651**
		Bio18	r	-0.0314544	-.480**	-0.0436167	-0.0175629	-0.109521	0.0213904	.817**	.982**	0.0773858	.534**	.998**	0.0332981	1		Bio13	r	-0.142874	-.629**	.604**	-.754**	-0.341045	0.086928	-.741**	-0.257977	-0.117396	-0.280469	0.00899268	.731**	1							Bio13	r	0.0702302	.701**	.858**	-.779**	-0.0491627	0.152528	-.732**	-0.0294051	0.11021
		Bio19	r	-.630**	.399*	-.593**	-.597**	-.563**	-.690**	.550**	-0.0110672	.933**	-.830**	0.0098579	.986**	-0.0230717	1	Bio14	r	-.827**	-0.327016	0.0978637	-0.288806	-.874**	-.700**	-0.289709	-.848**	-.825**	-.852**	-.766**	.727**	0.310003	1						Bio14	r	-.887**	-.378*	0.0364847	-0.174175	-.877**	-.881**	-0.292063	-.876**	-.879**
																		Bio15	r	.795**	-0.340269	0.327695	-.388*	.647**	.877**	-.411*	.715**	.787**	.693**	.869**	-0.316912	.361*	-.692**	1					Bio15	r	.811**	.686**	.411*	-0.241985	.739**	.846**	-0.122279	.749**	.814**
																		Bio16	r	-0.135952	-.608**	.672**	-.782**	-0.338599	0.0975263	-.755**	-0.257816	-0.115796	-0.279571	0.0206329	.732**	.977**	0.24167	.403*	1				Bio16	r	0.0447207	.723**	.850**	-.774**	-0.0701757	0.124277	-.714**	-0.0526527	0.094587
																		Bio17	r	-.863**	-0.19671	0.00452576	-0.154692	-.871**	-.776**	-0.151334	-.863**	-.862**	-.861**	-.828**	.669**	0.167644	.977**	-.793**	0.10252	1			Bio17	r	-.880**	-.447**	-0.0625134	-0.0867489	-.859**	-.884**	-0.209109	-.858**	-.883**
																		Bio18	r	0.0216059	-.672**	.645**	-.800**	-0.197086	0.259021	-.792**	-0.104104	0.0268388	-0.13083	0.180936	.603**	.942**	0.143297	.522**	.971**	-0.0177428	1		Bio18	r	0.0736071	.666**	.806**	-.737**	-0.0400712	0.149734	-.687**	-0.018603	0.125493
																		Bio19	r	-.897**	0.146579	-0.173871	0.172357	-.806**	-.911**	0.195064	-.850**	-.870**	-.832**	-.927**	.610**	-0.0167775	.832**	-.914**	-0.0703798	.909**	-0.232181	1	Bio19	r	-.895**	-.556**	-0.217968	0.0641805	-.849**	-.916**	-0.0598491	-.850**	-.881**
Narrow	H. quasipinifolium			Bio1	Bio4	Bio8	Bio9	Bio10	Bio11	Bio12	Bio13	Bio14	Bio15	Bio16	Bio17	Bio18	Bio19			Bio1	Bio2	Bio3	Bio4	Bio5	Bio6	Bio7	Bio8	Bio9	Bio10	Bio11	Bio12	Bio13	Bio14	Bio15	Bio16	Bio17	Bio18	Bio19			Bio1	Bio2	Bio3	Bio4	Bio5	Bio6	Bio7	Bio8	Bio9
		Bio1	r	1														Bio1	r	1																			Bio1	r	1
		Bio4	r	0.491996	1													Bio2	r	0.506181	1																		Bio2	r	-0.0256839	1
		Bio8	r	.997**	0.52299	1												Bio3	r	-0.132745	-0.510806	1																	Bio3	r	-0.321373	.944**	1
		Bio9	r	.982**	0.49777	.973**	1											Bio4	r	0.339381	.789**	-.925**	1																Bio4	r	0.472546	-.853**	-.976**	1
		Bio10	r	.990**	0.607032	.992**	.974**	1										Bio5	r	.970**	.660*	-0.347828	0.555074	1															Bio5	r	.992**	-0.143942	-0.434474	0.577125	1
		Bio11	r	.994**	0.393355	.985**	.975**	.969**	1									Bio6	r	.943**	0.227653	0.156512	0.015882	.837**	1														Bio6	r	.995**	0.050895	-0.240414	0.39118	.977**	1
		Bio12	r	-0.00929446	-0.386194	-0.0572835	-0.0864334	-0.0672664	0.0489736	1								Bio7	r	0.368625	.867**	-.868**	.990**	0.581013	0.0407144	1													Bio7	r	0.578479	-.757*	-.927**	.984**	.674*	0.500328	1
		Bio13	r	0.0917964	-.663*	0.0428455	0.0470161	-0.0204392	0.18469	.755*	1							Bio8	r	.980**	0.617035	-0.305587	0.510691	.996**	.864**	0.533522	1												Bio8	r	.993**	-0.119697	-0.415622	0.564021	.999**	.978**	.665*	1
		Bio14	r	-0.188988	0.317897	-0.197035	-0.237895	-0.119579	-0.229607	0.479752	-0.203066	1						Bio9	r	.945**	0.630847	-0.113578	0.366664	.936**	.868**	0.41898	.937**	1											Bio9	r	.990**	0.113111	-0.1831	0.34105	.964**	.998**	0.456985	.967**	1
		Bio15	r	0.197824	-.662*	0.179129	0.173303	0.0758478	0.287112	0.132439	.709*	-.777**	1					Bio10	r	.983**	0.614147	-0.302497	0.504852	.998**	.869**	0.52899	.998**	.936**	1										Bio10	r	.991**	-0.15093	-0.441823	0.584343	1.000**	.975**	.680*	.998**	.962**
		Bio16	r	0.0844168	-.732*	0.0401246	0.0322935	-0.037646	0.183741	.682*	.983**	-0.303869	.806**	1				Bio11	r	.971**	0.333323	0.0970626	0.10277	.884**	.994**	0.136296	.905**	.906**	.910**	1									Bio11	r	.988**	0.121345	-0.173518	0.330368	.961**	.997**	0.446431	.964**	1.000**
		Bio17	r	-0.101581	0.462204	-0.108853	-0.131182	-0.0175131	-0.155289	0.38949	-0.281767	.982**	-.846**	-0.399545	1			Bio12	r	-0.576096	-0.584491	0.599891	-.711*	-.690*	-0.381063	-.692*	-.689*	-0.594643	-.669*	-0.428715	1								Bio12	r	-.725*	.639*	.826**	-.886**	-.800**	-.673*	-.912**	-.786**	-0.628973
		Bio18	r	0.0796962	-.757*	0.0402302	0.0215959	-0.0457922	0.180647	.635*	.961**	-0.351164	.845**	.995**	-0.455323	1		Bio13	r	-0.293132	-0.590228	.795**	-.825**	-0.469474	-0.0409085	-.796**	-0.437916	-0.336306	-0.432865	-0.0996901	.874**	1							Bio13	r	-0.154755	.887**	.907**	-.862**	-0.260873	-0.0767939	-.790**	-0.252265	-0.0252274
		Bio19	r	-0.0906029	0.501306	-0.0988827	-0.101431	-0.00218852	-0.148428	0.348449	-0.305769	.956**	-.874**	-0.435865	.991**	-0.498253	1	Bio14	r	-.924**	-.634*	0.124943	-0.366597	-.918**	-.843**	-0.422826	-.921**	-.974**	-.917**	-.883**	0.58294	0.316377	1						Bio14	r	-.888**	-0.328285	-0.0581254	-0.0994543	-.841**	-.918**	-0.235728	-.853**	-.931**
																		Bio15	r	.733*	0.219758	0.45282	-0.211094	0.600224	.829**	-0.137564	.634*	.743*	0.626265	.828**	-0.060049	0.337141	-.769**	1					Bio15	r	.730*	0.549568	0.315658	-0.157221	.660*	.776**	-0.00862961	.667*	.804**
																		Bio16	r	-0.135185	-0.447289	.769**	-.758*	-0.309771	0.0972196	-.710*	-0.289033	-0.160349	-0.275243	0.0495573	.861**	.958**	0.139652	0.452189	1				Bio16	r	-0.0310363	.925**	.906**	-.839**	-0.144367	0.0479407	-.749*	-0.13189	0.102939
																		Bio17	r	-.907**	-0.574926	0.0819354	-0.32103	-.890**	-.845**	-0.369036	-.905**	-.963**	-.892**	-.877**	.640*	0.318718	.980**	-.776**	0.183731	1			Bio17	r	-.864**	-0.337659	-0.0829075	-0.070686	-.815**	-.896**	-0.205676	-.822**	-.909**
																		Bio18	r	-0.0702563	-0.424476	.794**	-.757*	-0.250993	0.168838	-.709*	-0.217053	-0.0674804	-0.217	0.118491	.766**	.948**	0.0423485	0.561567	.971**	0.0535343	1		Bio18	r	0.0650567	.933**	.886**	-.811**	-0.0506635	0.145817	-.707*	-0.0322945	0.201067
																		Bio19	r	-.892**	-0.419795	-0.0251961	-0.200027	-.843**	-.879**	-0.231482	-.875**	-.906**	-.856**	-.894**	.647*	0.252658	.905**	-.787**	0.172496	.961**	0.02083	1	Bio19	r	-.865**	-0.315693	-0.0541463	-0.1023	-.822**	-.894**	-0.239262	-.825**	-.905**
Narrow	H. wangii			Bio1	Bio4	Bio8	Bio9	Bio10	Bio11	Bio12	Bio13	Bio14	Bio15	Bio16	Bio17	Bio18	Bio19			Bio1	Bio2	Bio3	Bio4	Bio5	Bio6	Bio7	Bio8	Bio9	Bio10	Bio11	Bio12	Bio13	Bio14	Bio15	Bio16	Bio17	Bio18	Bio19			Bio1	Bio2	Bio3	Bio4	Bio5	Bio6	Bio7	Bio8	Bio9
		Bio1	r	1														Bio1	r	1																			Bio1	r	1
		Bio4	r	0.526715	1													Bio2	r	-0.408002	1																		Bio2	r	-0.52073	1
		Bio8	r	.963**	.726*	1												Bio3	r	-0.586716	.870**	1																	Bio3	r	-0.504026	.964**	1
		Bio9	r	.837**	0.0261486	.685*	1											Bio4	r	.650*	-0.509028	-.860**	1																Bio4	r	.643*	-.697*	-.832**	1
		Bio10	r	.966**	.729*	.997**	.680*	1										Bio5	r	.985**	-0.403502	-.637*	.750*	1															Bio5	r	.970**	-0.584386	-0.620942	.802**	1
		Bio11	r	.962**	0.279241	.859**	.930**	.860**	1									Bio6	r	.939**	-.685*	-.761*	.679*	.928**	1														Bio6	r	.947**	-.755*	-.710*	.695*	.934**	1
		Bio12	r	-0.227899	-0.477695	-0.311793	-0.0869535	-0.315959	-0.0795369	1								Bio7	r	-0.013548	.812**	0.422336	0.0863331	0.0537729	-0.321938	1													Bio7	r	-0.284429	.679*	0.468084	0.00687976	-0.177354	-0.517986	1
		Bio13	r	-0.329582	-.707*	-0.47026	-0.0482519	-0.470497	-0.129796	.951**	1							Bio8	r	.989**	-0.489869	-.692*	.749*	.992**	.957**	-0.0437379	1												Bio8	r	.998**	-0.537816	-0.526163	.663*	.974**	.947**	-0.277349	1
		Bio14	r	0.204893	0.606567	0.349434	-0.235152	0.360521	0.0661347	0.361582	0.0839166	1						Bio9	r	.936**	-0.246169	-0.342412	0.37096	.868**	.825**	-0.00395094	.879**	1											Bio9	r	.852**	-0.22455	-0.216062	0.457198	.818**	.750*	-0.109274	.826**	1
		Bio15	r	-0.452799	-.983**	-.652*	0.0699277	-.664*	-0.199462	0.467341	.688*	-0.626623	1					Bio10	r	.992**	-0.464604	-.669*	.735*	.994**	.951**	-0.02354	.999**	.891**	1										Bio10	r	.991**	-0.581082	-0.590849	.738*	.992**	.953**	-0.248093	.994**	.819**
		Bio16	r	-0.434322	-.739*	-0.563177	-0.15039	-0.565319	-0.23656	.938**	.987**	0.0604891	.719*	1				Bio11	r	.980**	-0.348817	-0.457308	0.488325	.937**	.908**	-0.0515379	.943**	.977**	.950**	1									Bio11	r	.991**	-0.472964	-0.426537	0.535268	.930**	.933**	-0.341889	.984**	.859**
		Bio17	r	0.218442	.705*	0.386735	-0.261197	0.400435	0.04608	0.226176	-0.0491303	.986**	-.730*	-0.0765637	1			Bio12	r	0.114494	-0.112019	0.146255	-0.424392	-0.0243114	0.122112	-0.389258	0.0338545	0.382446	0.0441441	0.238359	1								Bio12	r	0.146346	-0.124217	0.119525	-0.452026	-0.0555302	0.206128	-.699*	0.141117	0.0370648
		Bio18	r	-0.406472	-.742*	-0.533827	-0.103397	-0.543272	-0.203367	.935**	.980**	0.0350828	.741*	.993**	-0.105332	1		Bio13	r	0.089317	-0.522737	-0.173336	-0.264329	-0.0213029	0.266064	-.768**	0.0636648	0.241278	0.0582234	0.176818	.866**	1							Bio13	r	-0.0861131	-0.282669	-0.0374887	-0.456607	-0.240879	0.101327	-.854**	-0.099932	-0.146053
		Bio19	r	0.196496	.731*	0.378902	-0.278647	0.390266	0.0105551	0.188987	-0.0863741	.970**	-.752*	-0.113146	.994**	-0.139267	1	Bio14	r	0.324671	-0.373731	-0.475971	0.402553	0.326344	0.373392	-0.171551	0.356878	0.245263	0.3494	0.262055	0.289488	0.307734	1						Bio14	r	-0.565171	.937**	.945**	-.804**	-.662*	-.762*	0.513567	-0.573371	-0.347608
																		Bio15	r	0.33986	-.807**	-0.553071	0.125389	0.267115	0.562531	-.829**	0.360769	0.369695	0.34694	0.367872	0.612588	.883**	0.263638	1					Bio15	r	-0.168271	-0.492196	-0.473103	0.158179	-0.0875292	0.0801953	-0.429516	-0.18767	-0.113682
																		Bio16	r	0.3175	-0.477532	-0.237234	-0.115689	0.203261	0.418208	-0.604656	0.280506	0.481044	0.280324	0.396179	.916**	.951**	0.39847	.862**	1				Bio16	r	0.157153	-0.312879	-0.0666377	-0.339458	-0.014546	0.291051	-.835**	0.146604	0.0676936
																		Bio17	r	0.300389	-0.608965	-0.587028	0.408455	0.314693	0.464877	-0.44649	0.35753	0.193098	0.342416	0.246487	0.319504	0.520478	.796**	0.542404	0.525378	1			Bio17	r	0.244298	0.0900806	0.157023	-0.14511	0.121594	0.12761	-0.0602577	0.277483	-0.0505037
																		Bio18	r	0.321613	-0.48341	-0.244177	-0.109268	0.207962	0.423608	-0.607184	0.285422	0.482971	0.285067	0.399305	.913**	.951**	0.400931	.865**	1.000**	0.528866	1		Bio18	r	0.4315	-0.0826382	0.104739	-0.195866	0.255514	0.391509	-0.465662	0.426729	0.363082
																		Bio19	r	0.553848	-0.492952	-0.57794	0.451132	0.50728	0.573671	-0.248586	0.569161	0.553898	0.565752	0.51379	0.512842	0.47973	.807**	0.506359	.643*	.715*	.646*	1	Bio19	r	0.473696	0.157882	0.119292	0.279719	0.484084	0.315785	0.288498	0.456086	.657*
[truncated: 94 more columns]

## Sheet: Table S4
Table S4. High suitable distribution areas of eight wide-ranged and narrow-ranged Holcoglossum species under current climate condition.
Distribution range	Species	Area (km2)
Wide	Holcoglossum amesianum	6717.36
Wide	H. flavescens	10702.3
Wide	H. himalaicum	11582.5
Wide	H. subulifolium	8467.81
Narrow	H. kimballianum	1676.04
Narrow	H. pumilum	180.382
Narrow	H. quasipinfolium	148.264
Narrow	H. wangii	2325.7

## Sheet: Table S5
Table S5. List of AUC values in MaxEnt model for eight wide-ranged and narrow-ranged Holcoglossum species.
Distribution range	Species	AUC value
		Pliocene	LGM	LIG	Present	SSP1-2.6	SSP2-4.5	SSP5-8.5
Wide	Holcoglossum amesianum	0.995	0.993	0.993	0.996	0.994	0.992	0.994
Wide	H. flavescens	0.923	0.995	0.991	0.993	0.991	0.99	0.992
Wide	H. himalaicum	0.982	0.996	0.992	0.993	0.991	0.994	0.993
Wide	H. subulifolium	0.984	0.894	0.964	0.978	0.983	0.977	0.935
Narrow	H. kimballianum	0.983	0.996	0.997	0.995	0.994	0.991	0.993
Narrow	H. pumilum	0.997	0.999	0.998	0.999	0.999	0.998	0.998
Narrow	H. quasipinifolium	0.998	0.999	0.999	0.999	0.999	0.999	0.999
Narrow	H. wangii	0.998	0.997	0.995	0.994	0.991	0.997	0.996

## Sheet: Table S6
Table S6. List of TSS values in MaxEnt model for eight wide-ranged and narrow-ranged Holcoglossum species.
Distribution range	Species	TSS value
		Pliocene	LGM	LIG	Present	SSP1-2.6	SSP2-4.5	SSP5-8.5
Wide	Holcoglossum amesianum	0.993	0.999	0.998	0.999	0.999	0.998	0.999
Wide	H. flavescens	0.997	0.965	0.988	0.995	0.998	0.997	0.993
Wide	H. himalaicum	0.985	0.999	0.938	0.998	0.999	0.999	0.999
Wide	H. subulifolium	0.997	0.995	0.995	0.998	0.998	0.994	0.997
Narrow	H. kimballianum	0.985	0.999	0.992	0.999	0.986	0.996	0.999
Narrow	H. pumilum	0.991	0.999	0.999	0.999	0.999	0.999	0.999
Narrow	H. quasipinifolium	0.999	0.999	0.999	0.999	0.999	0.999	0.999
Narrow	H. wangii	0.998	0.998	0.999	0.999	0.999	0.999	0.999

## Sheet: Table S7
Table S7. List of KAPPA values in MaxEnt model for eight wide-ranged and narrow-ranged Holcoglossum species.
Distribution range	Species	KAPPA value
		Pliocene	LGM	LIG	Present	SSP1-2.6	SSP2-4.5	SSP5-8.5
Wide	Holcoglossum amesianum	0.936	0.999	0.95	0.96	0.999	0.95	0.96
Wide	H. flavescens	0.941	0.998	0.968	0.891	0.965	0.952	0.951
Wide	H. himalaicum	0.798	0.999	0.995	0.916	0.978	0.999	0.956
Wide	H. subulifolium	0.941	0.78	0.998	0.899	0.899	0.874	0.872
Narrow	H. kimballianum	0.908	0.98	0.924	0.986	0.971	0.943	0.999
Narrow	H. pumilum	0.984	0.999	0.998	0.999	0.999	0.999	0.999
Narrow	H. quasipinifolium	0.952	0.999	0.998	0.999	0.999	0.976	0.999
Narrow	H. wangii	0.947	0.949	0.947	0.999	0.999	0.999	0.999

## Sheet: Table S8
Table S8. The coordinates of the highly suitable distribution centroids of eight wide-ranged and narrow-ranged Holcoglossum species from present to future climate scenarios.
Distribution range	Species	Present	SSP1-2.6	SSP2-4.5	SSP5-8.5
Wide	Holcoglossum amesianum	24.001248°N, 98.997502°E	22.910601°N, 100.637666°E	23.673685°N, 101.921757°E	24.338443°N, 98.41967°E
Wide	H. flavescens	29.691888°N, 109.829092°E	30.279135°N, 111.033584°E	29.786341°N, 109.955456°E	30.609495°N, 109.373313°E
Wide	H. himalaicum	24.826237°N, 100.425601°E	25.52005°N, 106.733747°E	24.380546°N, 98.625734°E	24.531631°N, 100.466892°E
Wide	H. subulifolium	22.121412°N, 101.752539°E	12.840429°N, 104.954678°E	21.171854°N, 98.628941°E	11.734227°N, 105.672823°E
Narrow	H. kimballianum	24.824472°N, 99.599653°E	24.909246°N, 97.007808,°E	25.70364°N, 95.755112°E	25.256351°N, 96.398842°E
Narrow	H. pumilum	25.304118°N, 116.297926°E	21.812298°N, 110.409581°E	22.451367°N, 114.280484°E	21.651327°N, 112.27363°E
Narrow	H. quasipinfolium	23.338174°N, 109.50821°E	22.428307°N, 113.198782°E	23.043973°N, 108.842067°E	23.625947°N, 105.432245°E
Narrow	H. wangii	24.555773°N, 101.866636°E	23.244142°N, 103.227081°E	23.031325°N, 100.596361°E	26.613202°N, 100.628831°E
